# Supplementary material for: Virus-Mediated Transient Expression Techniques Enable Functional Genomics Studies and Modulations of Betalain Biosynthesis and Plant Height in Quinoa
Source: Front Plant Sci. 2021 Mar 18;12:643499. doi: 10.3389/fpls.2021.643499 (PMC8014037; doi:10.3389/fpls.2021.643499)
Supplement: Supplementary Table 1 — Primers used in this study. [file Table_1.xlsx]

## Sheet: Table S1_Primers
Table S1 Primers used in this study
Primer Name	Sequence (5'–3') *	Note
CqPDS_5'-F1	GCCACCATCATAAACCACTAAACC	Cloning of CDS for CqPDS1A
CqPDS_3'-R1	GGCGAATGTCAAAAGTATTTCAG
CqPDS_5'-F2	TTTTATAAACCCTTTACACCAAAATCC	Cloning of CDS for CqPDS1B
CqPDS_3'-R2	TCACCAATCCAAATCTTCAATGATG
CqRHT1_5'-F1	TAAAAGCAAGAGAGAGAAAATTAC	Cloning of CDS for CqRHT1A
CqRHT1_3'-R1	TTACGCCCTTTCACTCTCACC
CqRHT1_5'-F2	GTGAGACCACACAAAATCAACCTG	Cloning of CDS for CqRHT1B
CqRHT1_3'-R2	GCAGTGGTTAGGTTGTGGAC
CqPDS511F_XhoI	TACTACTCGAGAATGACCGATTACAATGGAAGG	Cloning of trigger sequence for CqPDSN
CqPDS810R_BamHI	TACATGGATCCCATGGCAATAAATACTTCATCAGT
CqPDS901F_XhoI	TACTACTCGAGTCCAAAATGGCTTTCCTGGA	Cloning of trigger sequence for CqPDSC
CqPDS1200R_BamHI	TACATGGATCCGTGAACATTAATGACTGGAACT
CqDODA1_F1_XhoI	ACTACTCGAGGAAACGTTCTTCATAACACATGG	Cloning of trigger sequence for CqDODA1
CqDODA1_R1_SmaI	ACATCCCGGGAAGACCGCGTTTTTTGTCAATG
CqCYP76AD1_F1_SmaI	ACTACCCGGGGCCGGAACTGACACTACATC	Cloning of trigger sequence for CqCYP76AD1
CqCYP76AD1_R1_BamHI	ACATGGATCCCCATGCTTGAGGATCTCTTCC
CqRHT1_F1_SmaI	ACTACCCGGGTATAAATTATGCCCAGATGTTCC	Cloning of trigger sequence for CqRHT1
CqRHT1_R1_BamHI	ACATGGATCCCCAACCAACTTCTTGCAATCT
ALSV RNA1-F01	TCATTTGCGCAGACAGGCTC	RT-PCR for ALSV-RNA1
ALSV RNA1-R01	ACAAGCAGGCCCATGAGAAC
ALSV RNA2_F01	CACCTCATACAGGTACACCG	RT-PCR for ALSV-RNA2
ALSV RNA2_R01	GACCACTCATGATCTGCGTC
18S rRNA-F	AAACGGCTACCACATCCAAG	RT/qRT-PCR for 18SrRNA
18S rRNA-R	CCTCCAATGGATCCTCGTTA
CqUBQ10_qRT-F1	CCACTCTCCATCTGGTGCTCC	RT/qRT-PCR for CqUBQ10
CqUBQ10_qRT-R1	TCCGCAAGAGTCCTTCCATCC
CqEF1a_qRT-F1	CAATGGTATGGCTGAGGGTCC	RT/qRT-PCR for CqEF1a
CqEF1a_qRT-R1	CAGGTAGCATCCACTTCTCAGG
CqPDS_qRT-F1	CCAAATTGTGAACCTTGTCG	RT/qRT-PCR for CqPDS1
CqPDS_qRT-R1	TCGTAATCCTGCACAATAGCC
CqDODA1_qRT-F1	ATTGGTTCCGGAAGTGCAAC	Real-time qRT-PCR for CqDODA1
CqDODA1_qRT-R1	AGCCATGAGTCAAAGTCAGC
CqCYP76AD1_qRT-F1	ACCTTTTGGAGCTGGAAGGAG	Real-time qRT-PCR for CqCYP76AD1
CqCYP76AD1_qRT-R1	TCCACACCTTCTTCAAGCTTCC
CqRHT1_qRT-F1	TGCTGAGGCAATTGAGCAAC	Real-time qRT-PCR for CqRHT1
CqRHT1_qRT-R1	TTGAGACGCCGCTAAAAACC
CqACS9_qRT-F1	GCTACTTCGGCGAATGAGAC	Real-time qRT-PCR for quinoa ACS9, a gene homolog of Arabidopsis AtACS4 (At2g22810)
CqACS9_qRT-R1	TCAAACCCTGGGTAGTATGGAG
CqAUX22B_qRT-F1	TGGATTACCTGGAACCGAGTTC	Real-time qRT-PCR for quinoa AUX22B, a gene homolog of Arabidopsis AtIAA19 (At3g15540)
CqAUX22B_qRT-R1	AACTTGTGCCTTTGGAGGTG
CqEXPA11_qRT-F1	TGGATGGCAAAAGGCTCATG	Real-time qRT-PCR for quinoa EXPA11, a gene homolog of Arabidopsis AtEXPA11 (At1g20190)
CqEXPA11_qRT-R1	TGCCCCGTTGTTGAACAAAG
CqEXPB3_qRT-F1	AACCGTCGCACATTGGAAAC	Real-time qRT-PCR for quinoa EXPB3, a gene homolog of Arabidopsis AtEXPB1 (At2g20750)
CqEXPB3_qRT-R1	ACCGACACGTGCCTTAAATG
CqGAST1_qRT-F1	AGCCGTGCTTGTTTTTCTGC	Real-time qRT-PCR for quinoa GAST1, a gene homolog of Arabidopsis AtGASA6 (At1g74670)
CqGAST1_qRT-R1	TTGCTTGTTGCCGTACGTAC
CqPIF3_qRT-F1	GCGTCGCAAAATCAAGTGTG	Real-time qRT-PCR for quinoa PIF3, a gene homolog of Arabidopsis AtPIF3 (At1g09530)
CqPIF3_qRT-R1	ACGTGCAGGCTCATTTGAAG
CqPRE4_qRT-F1	AAGGTCACGGTCTAGGCAAAC	Real-time qRT-PCR for quinoa PRE4, a gene homolog of Arabidopsis AtPRE1 (At5g39860)
CqPRE4_qRT-R1	ATGGAGCTCAGGGAGAAGTTG
CqSAUR_qRT-F1	TGGTGCCGCTTTCTTACTTG	Real-time qRT-PCR for quinoa SAUR21, a gene homolog of Arabidopsis AtSAUR15 (At4g38850)
CqSAUR_qRT-R1	ACCCGAACTCTTCTTCAGCAC
* Underlined text indicates restriction enzyme sites (XhoI, CTCGAG; BamHI, GGATCC; and SmaI, CCCGGG)

## Sheet: Table S2_Trigger sequence
Table S2 Trigger sequences inserted into ALSV vectors
ALSV vector construct	Target gene	Trigger sequence (5'–3') *	Length of trigger sequence (bp)
ALSV-CqPDSN	CqPDS1	CTCGAGAATGACCGATTACAATGGAAGGAGCACTCAATGATTTTTGCAATGCCTAGCAAGCCTGGTGAATTTAGCCGCTTTGATTTTGAAGAAGTCCTGCCTGCACCATTAAATGGCATATGGGCAATCTTAAGGAATAATGAAATGCTTACCTGGCCAGAGAAAATCAAGTTTGCTATTGGTCTCTTGCCTGCAATGGTTGGTGGACAATCGTATGTTGAGGCACAAGATGGTTTGAGTGTCCAAGAGTGGATGAGGAAGCAAGGTGTACCTGATCGTGTAACTGATGAAGTATTTATTGCCATGGGATCC	300
ALSV-CqPDSC	CqPDS1	CTCGAGTCCAAAATGGCTTTCCTGGATGGCAATCCTCCGGAAAGGCTGTGCATGCCTATTGTTGAGCATATAGAGTCACTTGGTGGTGAAGTGCGACTCAATTCTCGTCTTCAGAAGATAAAGTTAGCTCAGGATGGAACTGTAGATAGTTTTTTGCTAACTAATGGAAAAGAGGTTAGAGGAGATGCTTATGTATCTGCTGCCCCAGTCGACATCCTGAAGCTGCTTCTACCTGATGAGTGGAAAGAAATTTCATACTTCAAAAAGTTGGATAAACTAGTAGGAGTTCCAGTCATTAATGTTCACGGATCC	300
ALSV-CqDODA1	CqDODA1	CTCGAGGAAACGTTCTTCATAACACATGGAAACCCGATTTTGACCGTAGAAGACACACATCCCTTAAGGCCATTCTTTGAAACTTGGACTAAAAAAATATTTTCGAAGAAGCCGAAGGCGATACTTGTGATCTCCGGTCACTGGGAAACTGATCATCCTGCTGTTAATGCTGTTCATCTTAATGATACTATCTACGATTTTGATGACTATCCTCAAGCAATGTACAAGTTGAAGTATCCAGCACCAGGGTCACCAGACTTGGCTAGCAGAATAGAAGAAATTCTGAAAAAGTCCGGGTTCGACACGGTGCACATTGACAAAAAACGCGGTCTTCCCGGG	327
ALSV-CqCYP76AD1	CqCYP76AD1	CCCGGGGCCGGAACTGACACTACATCAAGTACTTTTGAATGGGCAATGGCAGAGTTAATACGGAATTCTAAAATGATGGACAAAGCTCAAAAAGAAATAGAGCAAGTCTTGGGCAAGGATAGACAAATTCAAGAATCAGACATTATTAAGTTACCTTACTTACAGGCAATTATCAAAGAAACATTACGACTACACCCACCAACTGTATTTCTCTTGCCTCGTAAAGCTAATTGTGATGTTGAACTATTTGGTTATGTTGTGCCAAAGAATGCACAAATACTTGTTAATTTATGGGCTATCGGAAGAGATCCTCAAGCATGGGGATCC	315
ALSV-CqRHT1	CqRHT1	CCCGGGTATAAATTATGCCCAGATGTTCCATATGATGGCAATTTATCAGATATGTTGCAGATGCACTTTTACGAGACTTGCCCCTATCTCAAATTCGCTCATTTCACGGCGAATCAGGCGATTTTGGAGGCTTTTAGTGGCAAAAAGAAGGTTCATGTTATTGATTTCAGTATGAAAGAAGGGATGCAATGGCCAGCTTTGATGCAAGCGTTGGCGCTTCGCCCTGAAGGCCCGCCGGCTTTTCGATTAACCGGGATTGGACCACCAGCACCGGATAATTCGGACAGATTGCAAGAAGTTGGTTGGGGATCC	300
* Underlined text indicates restriction enzyme sites (XhoI, CTCGAG; BamHI, GGATCC; and SmaI, CCCGGG); Red font indicates primer regions.

## Sheet: Table S3_ALSV vector sequence
Table S3 Nucleotide sequences of plasmids pEALSR1 and pEALSR2L5R5
Plasmid name	cDNA clone	Sequence (5'–3') *	Plasmid size (bp)	Reference
pEALSR1	ALSV-RNA1	tcgcgcgtttcggtgatgacggtgaaaacctctgacacatgcagctcccggagacggtcacagcttgtctgtaagcggatgccgggagcagacaagcccgtcagggcgcgtcagcgggtgttggcgggtgtcggggctggcttaactatgcggcatcagagcagattgtactgagagtgcaccatatgcggtgtgaaataccgcacagatgcgtaaggagaaaataccgcatcaggcgccattcgccattcaggctgcgcaactgttgggaagggcgatcggtgcgggcctcttcgctattacgccagctggcgaaagggggatgtgctgcaaggcgattaagttgggtaacgccagggttttcccagtcacgacgttgtaaaacgacggccagtgcca…	10555	Li et al., 2004
pEALSR2L5R5 (pER2L5R5XSB)	ALSV-RNA2	tcgcgcgtttcggtgatgacggtgaaaacctctgacacatgcagctcccggagacggtcacagcttgtctgtaagcggatgccgggagcagacaagcccgtcagggcgcgtcagcgggtgttggcgggtgtcggggctggcttaactatgcggcatcagagcagattgtactgagagtgcaccatatgcggtgtgaaataccgcacagatgcgtaaggagaaaataccgcatcaggcgccattcgccattcaggctgcgcaactgttgggaagggcgatcggtgcgggcctcttcgctattacgccagctggcgaaagggggatgtgctgcaaggcgattaagttgggtaacgccagggttttcccagtcacgacgttgtaaaacgacggccagtgcca…	7158	Li et al., 2004
* The uppercase letters indicate genomic regions of ALSV-RNA1 or ALSV-RNA2; The underlined letters in pEALSR2L5R5 indicate restriction enzyme sites (XhoI, CTCGAG; SmaI, CCCGGG; and BamHI, GGATCC).
